# Supplementary material for: A Pilot Study on Biochemical Profile of Follicular Fluid in Breast Cancer Patients
Source: Metabolites. 2023 Mar 17;13(3):441. doi: 10.3390/metabo13030441 (PMC10054828; doi:10.3390/metabo13030441)
Supplement: Supplementary file 1 [file metabolites-13-00441-s001.zip]

Archive with 2 entries (2 files):
- metabolites-2254038-Figures S1 and S2.pdf
- metabolites-2254038-Table S1.pdf
